# Supplementary material for: Cancer-Derived Extracellular Vesicles as Biomarkers for Cutaneous Squamous Cell Carcinoma: A Systematic Review
Source: Cancers (Basel). 2022 Oct 18;14(20):5098. doi: 10.3390/cancers14205098 (PMC9599948; doi:10.3390/cancers14205098)
Supplement: Supplementary file 1 [file cancers-14-05098-s001.zip]

Archive with 1 entries (1 files):
- cancers-1839148-supplementary.pdf
